# Supplementary material for: Blackcurrant Pomace Extract as a Natural Antioxidant in Vienna Sausages Reformulated by Replacement of Pork Backfat with Emulsion Gels Based on High Oleic Sunflower and Flaxseed Oils
Source: Gels. 2024 Aug 13;10(8):534. doi: 10.3390/gels10080534 (PMC11487386; doi:10.3390/gels10080534)
Supplement: Supplementary file 1 [file gels-10-00534-s001.zip]

Archive with 1 entries (1 files):
- gels-3132842-supplementary.pdf
